# Supplementary material for: High-throughput mechanical phenotyping and transcriptomics of single cells
Source: Nat Commun. 2024 May 17;15:3812. doi: 10.1038/s41467-024-48088-5 (PMC11101642; doi:10.1038/s41467-024-48088-5)
Supplement: Supplementary file 4 — Source Data [file 41467_2024_48088_MOESM4_ESM.xlsx]

## Sheet: Figure 1d, Sup Fig.4h, i
Figure 1d	Supplementary Figure 4h, i		AFM measurement
						other parameter
CellNo	n number	Cell area (arb. unit)	Normalized Intensity (arb. unit)	Normalized total intensity (arb. unit)		mean surface tension (pN/μm)	SD	SE	mean Elastic modulus (Pa)	SD
MCF10A2_0_No1	7	7697	138.22	1.06388e+06		61.5389	27.9695	10.5715	291.791	196.059
MCF10A2_0_No2	7	14134	66.0311	933284		22.0055	14.075	5.31983	235.059	166.059
MCF10A2_0_No3	14	14177	82.0484	1.1632e+06		30.1407	15.4891	4.13964	474.959	408.187
MCF10A2_0_No4	3	5760	98.2414	565870		5.06646	2.93326	1.69352	490.872	334.46
MCF10A2_1_No1	3	9723	55.6589	541171		10.7715	11.4714	6.62304	718.188	533.498
MCF10A2_1_No2	5	11182	106.66	1.19267e+06		12.6267	8.26849	3.69778	221.542	121.645
MCF10A2_1_No3	2	8263	74.6348	616708		22.8088	17.7565	12.5558	326.598	222.997
MCF10A2_1_No4	7	3817	47.0729	179677		128.194	287.599	108.702	768.826	906.575
MCF10A2_1_No5	6	5147	84.8591	436770		24.9058	20.5341	8.383	375.045	274.112
MCF10A2_1_No6	10	24223	145.94	3.5351e+06		115.388	87.1355	27.5547	773.539	221.015
MCF10A5_0_No2	9	6227	182.105	1.13397e+06		79.5527	25.6241	8.54135	299.633	140.361
MCF10A5_1_No1	7	23402	237.688	5.56236e+06		110.609	92.6854	35.0318	442.719	218.505
MCF10A5_2_No2	3	6773	214.886	1.45542e+06		65.0222	13.0808	7.55222	251.286	75.2554
MCF10A6_0_No1	4	25965	124.509	3.23288e+06		39.3681	10.2238	5.11191	111.533	33.8352
MCF10A6_0_No2	18	4692	159.223	747076		37.3303	23.8352	5.61802	187.174	85.5215
MCF10A6_1_No1	27	29711	199.644	5.93161e+06		55.4567	25.3127	4.87143	218.079	76.1658
MCF10A6_2_No1	18	10879	168.226	1.83013e+06		228.538	172.764	40.7208	1368.55	410.129
MCF10A6_2_No2	38	37728	162.196	6.11935e+06		311.326	124.853	20.2539	1231.86	270.548
MCF10A6_2_No3	22	15601	148.485	2.31652e+06		256.031	115.268	24.5753	978.854	217.497
MCF10A6_3_No1	20	11049	208.383	2.30242e+06		68.6058	69.7861	15.6046	361.565	327.825
MCF10A6_3_No2	10	7646	176.332	1.34823e+06		43.857	46.8631	14.8194	498.922	613.961
MCF10A7_0_No1	44	14788	170.285	2.51817e+06		109.182	100.862	15.2055	738.585	300.711
MCF10A7_0_No2	20	6125	137.597	842783		236.102	147.174	32.909	1231.92	307.955
MCF10A7_1_No1	10	7122	217.222	1.54706e+06		68.1146	55.5943	17.5805	459.803	232.253
MCF10A7_1_No3	2	25627	228.063	5.84456e+06		428.918	41.533	29.3682	3271.06	384.735
MCF10A7_2_No1	14	11025	344.849	3.80196e+06		264.826	284.787	76.1126	2122.49	890.672
MCF10A7_2_No2	9	12298	133.731	1.64462e+06		155.92	78.5028	26.1676	1333.96	604.519
MCF10A7_3_No1	34	22210	219.515	4.87542e+06		756.433	404.718	69.4086	2370.27	967.129

## Sheet: Figure 1f
Figure 1f	Fluorescence image
PC-3				MDA-MB-231				MCF7				MCF10A
FITC-BSA				FITC-BSA				FITC-BSA				FITC-BSA
Hoechst33342				Hoechst33342				Hoechst33342				Hoechst33342

## Sheet: Figure 3a
Figure 3a	Fluorescence image
TIG-1	PDL=42				TIG-1	PDL=59

## Sheet: Supp. Fig. 1b
Supplementary Figure 1b	Agaros electrophoresis

## Sheet: Supp. Fig. 1c
Supplementary Figure 1c	DLS assay
Type	Moleculer weight	Stoke's radius (nm)	Standard Deviation
Dextran	4kDa	0.904241	0
Dextran	10kDa	0.904241	0.246611
Dextran	40kDa	1.97289	0.164407
Dextran	70kDa	8.878	3.45256
Dextran	150kDa	12.495	4.3568
Dextran	500kDa	17.6738	9.20681
DTD	4kDa	4.11019	0
DTD	10kDa	4.19239	0.164407
DTD	40kDa	7.80935	1.23306
DTD	70kDa	10.6043	3.45256
DTD	150kDa	15.1255	11.6729
DTD	500kDa	17.0162	12.2484

## Sheet: Supp. Fig. 1d
Supplementary Figure 1d	Electrophoretic mobility
Type	Moleculer weight	Electrophorestic mobility [m^2V^{-1}s^{-1}]
Dextran	10kDa	1.04e-08
Dextran	10kDa	7.37e-09
Dextran	10kDa	5.21e-09
Dextran	150kDa	N.D.
Dextran	150kDa	N.D.
Dextran	150kDa	N.D.
Dextran	40kDa	N.D.
Dextran	40kDa	N.D.
Dextran	40kDa	N.D.
Dextran	4kDa	6.45e-09
Dextran	4kDa	7.54e-09
Dextran	4kDa	7.21e-09
Dextran	500kDa	1.95e-09
Dextran	500kDa	5.85e-09
Dextran	500kDa	3.95e-09
Dextran	70kDa	1.98e-09
Dextran	70kDa	1.91e-09
Dextran	70kDa	2.47e-10
DTD	10kDa	2.7e-08
DTD	10kDa	2.11e-08
DTD	10kDa	2.42e-08
DTD	10kDa	1.94e-08
DTD	150kDa	1.56e-08
DTD	150kDa	1.17e-08
DTD	150kDa	1.54e-08
DTD	150kDa	1.32e-08
DTD	150kDa	1.61e-08
DTD	40kDa	1.64e-08
DTD	40kDa	2.62e-08
DTD	40kDa	2.51e-08
DTD	40kDa	2.03e-08
DTD	4kDa	2.46e-08
DTD	4kDa	2.27e-08
DTD	4kDa	2.03e-08
DTD	4kDa	2.28e-08
DTD	500kDa	1.56e-08
DTD	500kDa	1.81e-08
DTD	500kDa	1.38e-08
DTD	500kDa	1.99e-08
DTD	70kDa	1.54e-08
DTD	70kDa	1.62e-08
DTD	70kDa	1.69e-08
DTD	70kDa	2.13e-08
DTD	70kDa	1.62e-08

## Sheet: Supp. Fig. 4f
Supplementary Figure 4f	AFM force curve
Vertical movement of chip (μm)	Deflection (nm)
0	0
0.000722139	-0.367741
0.000786713	0.0612843
0.00206455	-0.286022
0.00230375	0.265587
0.00451473	-0.0817195
0.00406362	-0.408598
0.00518139	-0.0817195
0.0044347	-0.326878
0.00555792	0.817188
0.00610726	-0.347306
0.00906675	0.40859
0.00841555	-0.286022
0.00774708	0.674177
0.0114314	0.245159
0.0105738	-0.367741
0.0120017	0.102148
0.0120453	-0.163439
0.0141563	0.265587
0.0138671	0.347306
0.0153641	0.388162
0.0166665	1.75696
0.017616	0.286015
0.0193295	-0.326878
0.0207228	-0.204302
0.0206555	-0.265587
0.021113	0.735469
0.0206592	0.429026
0.0227319	-0.204302
0.0228029	0.0408562
0.0248456	0.919336
0.0248738	1.20536
0.025484	0.612893
0.0268374	0.960199
0.0284599	0.919336
0.0281352	0.612893
0.0288628	-0.898915
0.0300479	-0.245159
0.030298	0.57203
0.0323116	0.326871
0.0302052	0.429026
0.0324217	-0.245159
0.0323917	-1.04192
0.03268	0.286015
0.0337523	0.79676
0.0353239	0.592458
0.0350228	1.43008
0.0367454	1.02148
0.0381369	-0.326878
0.0366063	-0.0204352
0.0378359	0.449454
0.0393147	0.612893
0.0401988	-0.102148
0.0409727	0.653749
0.0443342	0.49031
0.0426153	0.817188
0.0430391	0.102148
0.0445216	0.245159
0.0455457	0.837616
0.0473365	-0.286022
0.0471182	0.858051
0.0494247	1.16449
0.0487698	0.143004
0.0506489	0.898908
0.0507462	0.143004
0.0512764	-0.0817195
0.052587	0.551601
0.0524933	0.163439
0.0557311	-0.0204352
0.0554364	0.449454
0.0562131	0.245159
0.0574028	0.510745
0.0574528	0.245159
0.0586479	0.367734
0.0562968	0.102148
0.0600476	0.592458
0.0608416	0.367734
0.0612408	0.265587
0.0623641	0.449454
0.0634736	0.531173
0.0652117	0.469882
0.065209	-0.0612914
0.0680593	0.143004
0.0669197	-0.898915
0.0672026	0.633321
0.0683422	0.224723
0.0707896	-0.0204352
0.0689597	0.224723
0.0692144	-0.286022
0.0700957	0.306443
0.0725522	0.122576
0.0733735	0.694612
0.0739465	0.286015
0.0743257	0.163439
0.0752079	1.61395
0.075107	0.735469
0.0767059	1.22579
0.0773798	0.510745
0.078704	0.531173
0.0790624	0.653749
0.0807595	0.735469
0.0809214	0.388162
0.0825121	0.939764
0.0838772	-1.12364
0.0841792	0.286015
0.0836098	-0.183867
0.0855889	0.592458
0.0864038	0.57203
0.0873097	-0.490317
0.0890295	-0.102148
0.0889477	-1.1645
0.0887449	-0.30645
0.0896789	-0.163439
0.0919117	-0.30645
0.0919854	0.224723
0.0935124	0.449454
0.0926157	-0.265587
0.0945802	0.286015
0.0957461	-0.204302
0.097918	0.837616
0.0975479	0.265587
0.0983782	1.24621
0.0988575	0.837616
0.100777	0.0204281
0.101838	0.612893
0.103416	0.0612843
0.102871	1.77739
0.103841	1.43008
0.10519	1.18492
0.105951	1.04192
0.106591	0.87848
0.106778	0.347306
0.107922	-0.102148
0.108529	-0.347306
0.110184	1.14407
0.11025	0.817188
0.11175	0.980627
0.111115	0.0817195
0.112609	0.694612
0.113372	1.96125
0.11577	0.694612
0.11605	0.245159
0.117065	0.388162
0.118308	-0.490317
0.117028	0.837616
0.118685	0.0204281
0.119488	0.510745
0.121804	0.388162
0.122006	1.26664
0.123234	1.87953
0.122831	0.163439
0.123831	0.0408562
0.124859	0.755897
0.126744	1.49137
0.126785	0.858051
0.126865	0.735469
0.129856	0.49031
0.129907	1.49137
0.13123	0.551601
0.131651	0.0204281
0.133838	0.0817195
0.13216	0.388162
0.133537	0.755897
0.134805	0.694612
0.134032	0.163439
0.136106	1.38922
0.138063	0.633321
0.13777	0.224723
0.137704	1.1032
0.138492	0.735469
0.141174	0.694612
0.143263	-0.408598
0.141493	0.49031
0.143074	0.919336
0.143444	0.837616
0.144427	-0.0817195
0.147023	0.71504
0.146927	0
0.147224	-0.0817195
0.147838	0.817188
0.149291	0.898908
0.151104	-0.0204352
0.151507	0.510745
0.151906	0.265587
0.152407	0.306443
0.152369	0.40859
0.154189	0
0.155884	0.674177
0.156582	0.347306
0.157309	0.286015
0.157814	0.858051
0.15719	0.40859
0.158677	1.59352
0.160573	0.980627
0.162626	1.38922
0.161923	0.653749
0.163583	1.00106
0.165414	0.858051
0.164654	0.551601
0.165561	0.449454
0.166601	-0.122583
0.167778	0.163439
0.168568	-0.449454
0.16973	0.163439
0.171316	-0.674184
0.170866	1.75696
0.172803	0.224723
0.174071	0.960199
0.174816	1.06235
0.173458	0.57203
0.175865	0.49031
0.178456	1.20536
0.177931	0.531173
0.177999	1.18492
0.180693	1.5118
0.180694	-0.531173
0.181422	0.633321
0.183847	0.265587
0.181585	0.49031
0.184034	0.57203
0.185603	0.0204281
0.185488	0.163439
0.186673	0.245159
0.187226	-0.265587
0.189244	0.122576
0.189019	-0.265587
0.190254	-0.858051
0.190711	1.04192
0.1917	1.02148
0.192331	0.612893
0.19308	0.286015
0.19422	1.57309
0.194485	0.633321
0.195582	0.326871
0.197544	0.79676
0.19814	0.837616
0.19723	-0.0204352
0.199486	0.919336
0.200683	-0.776332
0.201931	1.12364
0.201141	0.776332
0.201772	1.47094
0.202566	0.898908
0.203947	0.960199
0.206156	0.980627
0.206754	0.858051
0.208015	1.38922
0.20826	1.28707
0.210524	0.939764
0.210025	1.08277
0.212226	1.38922
0.213548	1.12364
0.212119	0.388162
0.211755	0.551601
0.21457	1.08277
0.216723	1.73653
0.218696	0.49031
0.218926	0.79676
0.218763	0.449454
0.219407	0.204295
0.219989	0.449454
0.22332	0.858051
0.222492	-0.143011
0.222324	1.20536
0.223916	0.939764
0.224103	0.633321
0.225692	0.735469
0.227372	-0.265587
0.229198	0.653749
0.228619	0.0408562
0.229986	0.776332
0.23037	0.674177
0.229979	0
0.231401	1.36879
0.232285	0.939764
0.234265	1.81825
0.232825	0.306443
0.237596	0.245159
0.237827	0.306443
0.237146	1.28707
0.237702	1.04192
0.239358	1.18492
0.240904	-0.0817195
0.242087	1.20536
0.242997	1.06235
0.243743	-0.286022
0.244432	0.0612843
0.24473	-1.00106
0.246336	0.388162
0.245588	1.00106
0.247523	1.04192
0.248605	1.32793
0.248698	0.898908
0.249865	-0.0408633
0.251079	1.36879
0.251464	1.20536
0.25242	2.12469
0.253051	1.47094
0.253649	1.04192
0.255385	1.73653
0.257943	1.34836
0.255299	1.94083
0.258906	0.245159
0.259418	0.87848
0.258721	0.592458
0.261519	0.898908
0.261313	0.837616
0.261354	-0.204302
0.263976	0.858051
0.264011	0.87848
0.266625	0.980627
0.265091	-0.408598
0.265519	-0.449454
0.269112	1.00106
0.269265	0.510745
0.269457	1.06235
0.27039	1.16449
0.271308	0.0204281
0.273973	1.36879
0.271656	1.26664
0.273619	0.612893
0.274065	-0.102148
0.277055	1.43008
0.276187	0.633321
0.276576	0.163439
0.278679	1.36879
0.28037	0.837616
0.28009	0.224723
0.281001	0.40859
0.282882	1.16449
0.283765	1.02148
0.282553	0.653749
0.28305	0.612893
0.284887	1.53223
0.28829	1.00106
0.286987	1.40965
0.28769	1.18492
0.287429	1.24621
0.290135	0.858051
0.288537	-0.388169
0.291064	0.592458
0.291217	-0.143011
0.293487	0.0817195
0.293254	-0.0612914
0.29484	0.286015
0.294772	0.510745
0.297307	0.510745
0.298042	0.143004
0.298019	0.183867
0.300398	0.143004
0.298839	-0.347306
0.300402	1.36879
0.302321	1.32793
0.303921	0.633321
0.305185	0.674177
0.306096	0.265587
0.306743	-0.0204352
0.306274	0.469882
0.308438	1.06235
0.310515	0.551601
0.309803	1.18492
0.31177	1.32793
0.312893	0.347306
0.312211	0.960199
0.314609	1.00106
0.313362	0.898908
0.315785	0.57203
0.316927	0.653749
0.317286	1.40965
0.318216	0.224723
0.319683	1.24621
0.320471	0.817188
0.321491	0.694612
0.321639	0.57203
0.323789	1.14407
0.323927	0.674177
0.324075	0.612893
0.326067	0.612893
0.325752	0.204295
0.328636	0.245159
0.327788	1.00106
0.329803	0.776332
0.3304	0.510745
0.330918	0.776332
0.332178	1.1032
0.332415	0.0408562
0.332524	1.12364
0.334715	-0.326878
0.336606	0.898908
0.338064	1.34836
0.338226	-0.204302
0.337871	1.55266
0.338689	0.57203
0.340884	0.57203
0.340347	0.79676
0.341885	1.53223
0.342224	0.980627
0.344235	1.20536
0.346276	0.265587
0.344854	1.08277
0.347912	1.22579
0.347724	0.326871
0.349681	0.551601
0.349099	0.429026
0.349841	1.06235
0.350465	0.367734
0.352046	1.49137
0.352712	1.5118
0.353933	0.735469
0.35461	0.531173
0.354575	0.551601
0.356082	0.49031
0.357595	0.49031
0.358395	1.02148
0.358844	0.79676
0.358842	-0.449454
0.361336	0.653749
0.360824	0.429026
0.361967	0.204295
0.363752	0.939764
0.364453	0.817188
0.3663	0.510745
0.368937	1.57309
0.368136	0.388162
0.369146	1.06235
0.368264	0
0.369416	0.286015
0.371485	1.43008
0.373542	0.326871
0.373597	0.898908
0.374805	0
0.375039	0.592458
0.375786	0.326871
0.377378	0.449454
0.377756	0.469882
0.379608	2.00212
0.38061	1.34836
0.380272	0.817188
0.380946	1.14407
0.38304	1.26664
0.38346	0.858051
0.384583	2.00212
0.385633	0.612893
0.386325	-0.245159
0.386929	1.02148
0.387517	0.612893
0.389186	0.102148
0.39054	1.16449
0.389393	1.24621
0.391919	0.306443
0.393443	1.12364
0.394036	0.429026
0.394865	1.22579
0.395834	0.735469
0.397119	1.06235
0.39681	1.24621
0.398767	-0.408598
0.39922	0.898908
0.401068	0.79676
0.401285	0.49031
0.401892	0.817188
0.402368	0.776332
0.403239	0.224723
0.405418	-0.87848
0.405074	1.53223
0.406242	0.326871
0.406523	1.1032
0.40718	0.449454
0.407485	1.40965
0.409796	0.388162
0.410687	0.306443
0.412258	0.592458
0.413874	0.980627
0.413803	0.776332
0.415303	1.47094
0.417757	0.306443
0.419499	0.224723
0.417273	1.12364
0.416916	0.204295
0.418647	1.26664
0.421798	2.02255
0.421968	1.1032
0.423538	-0.286022
0.422753	0.388162
0.423501	-0.245159
0.423645	0.122576
0.426326	0.449454
0.427031	0.898908
0.429276	0.183867
0.428819	-0.163439
0.429879	0.367734
0.432748	0.960199
0.431297	-0.122583
0.431648	0.898908
0.432654	0.735469
0.434185	0.347306
0.434442	1.08277
0.435931	1.98168
0.437378	1.22579
0.438956	1.18492
0.439461	0.0204281
0.441496	1.30751
0.440835	1.63438
0.442059	1.14407
0.442905	1.9204
0.44456	0.57203
0.443514	1.14407
0.448841	1.63438
0.448294	1.1032
0.449147	1.12364
0.448471	0.347306
0.44844	1.49137
0.450655	0.326871
0.451172	0.858051
0.452128	0.735469
0.453452	0.71504
0.454841	-0.0612914
0.455393	1.1032
0.455704	-0.122583
0.45688	0
0.457248	1.26664
0.457657	0.510745
0.458293	1.26664
0.459062	0.449454
0.463284	1.79782
0.464547	0.776332
0.462887	0.347306
0.463361	1.18492
0.465613	0.776332
0.466335	1.38922
0.467498	0.919336
0.468463	0.633321
0.47115	1.87953
0.468959	0.40859
0.47048	1.08277
0.472665	0.449454
0.472659	0.898908
0.474923	0.674177
0.474074	2.02255
0.476321	0.776332
0.475312	1.61395
0.478401	0.776332
0.477484	0.531173
0.477838	-0.0204352
0.479949	0.898908
0.481586	1.61395
0.480675	1.30751
0.48116	1.47094
0.482963	0.776332
0.485206	1.1032
0.486574	0.817188
0.485405	0.837616
0.488729	1.00106
0.489756	0.592458
0.489997	1.18492
0.491616	0.510745
0.490853	1.73653
0.493274	1.20536
0.493231	1.22579
0.49513	1.65481
0.494088	1.06235
0.496992	0.87848
0.496409	0.49031
0.497547	1.1032
0.497789	1.55266
0.499919	1.38922
0.500401	0.87848
0.500448	0.510745
0.503704	1.63438
0.503169	1.28707
0.503892	0.531173
0.505858	0.735469
0.506913	0.347306
0.507664	0.245159
0.509133	0.939764
0.511071	0.960199
0.509533	1.28707
0.510932	1.40965
0.511313	0.122576
0.514909	1.28707
0.515004	0.79676
0.514442	0.57203
0.51482	0.204295
0.516729	1.22579
0.517913	2.20641
0.520133	0.469882
0.519093	1.65481
0.521179	1.53223
0.520427	-0.102148
0.520994	1.12364
0.522453	0.694612
0.522862	0.0612843
0.524728	1.36879
0.524959	1.16449
0.526525	1.85911
0.527504	1.22579
0.529495	0.510745
0.530044	1.65481
0.530214	0.40859
0.532259	1.5118
0.532001	1.32793
0.532907	0.939764
0.535236	0.817188
0.535842	0.612893
0.536525	0.817188
0.538318	0.612893
0.538217	0.960199
0.539503	0.286015
0.53998	0.837616
0.541732	0.694612
0.543047	1.69567
0.544027	1.69567
0.544869	1.61395
0.544361	1.81825
0.545719	1.1032
0.547546	0.776332
0.548803	0.79676
0.549377	0.531173
0.549195	0.817188
0.55013	1.02148
0.551446	1.63438
0.552444	0.674177
0.554031	0.939764
0.553233	1.79782
0.555046	1.73653
0.55682	0.469882
0.55622	0.653749
0.556849	0.858051
0.557983	1.22579
0.559206	1.40965
0.560951	1.12364
0.563373	1.59352
0.56414	1.47094
0.564814	1.02148
0.563188	2.55372
0.566446	0.898908
0.566066	1.18492
0.567656	1.28707
0.569115	1.81825
0.569185	1.16449
0.570883	1.40965
0.570247	0.817188
0.571877	1.26664
0.574124	0.79676
0.573121	0.0408562
0.574138	0.837616
0.574531	1.18492
0.576558	1.45051
0.578303	1.28707
0.578235	0.265587
0.578569	1.14407
0.580682	1.36879
0.582126	1.32793
0.581673	0.204295
0.583657	0.817188
0.583258	0.79676
0.585961	1.14407
0.586272	1.67524
0.588454	0.980627
0.590648	1.36879
0.588948	2.39028
0.590366	1.55266
0.592047	1.30751
0.594458	1.49137
0.592779	0.306443
0.59438	1.02148
0.594915	0.858051
0.595584	1.26664
0.597248	1.08277
0.597243	0.939764
0.599907	0.40859
0.599483	1.00106
0.601278	0.531173
0.601516	1.40965
0.600618	1.16449
0.603259	2.04297
0.606178	1.67524
0.605537	1.36879
0.608356	1.49137
0.606255	0.245159
0.607615	1.89996
0.608551	1.61395
0.610266	1.9204
0.610888	0.694612
0.610808	1.57309
0.614036	1.40965
0.615609	1.5118
0.616307	1.43008
0.616583	0.858051
0.616818	0.71504
0.616671	0.449454
0.618458	0.531173
0.618353	0.306443
0.619029	-0.143011
0.622514	1.16449
0.622524	0.612893
0.625305	0.837616
0.625188	0.0204281
0.625103	1.08277
0.6262	1.53223
0.626843	0.163439
0.628472	1.34836
0.629746	1.63438
0.630504	1.69567
0.630156	-0.143011
0.632041	1.57309
0.633439	1.36879
0.634913	0.326871
0.635204	0.57203
0.635975	1.18492
0.637151	0.347306
0.637818	0.755897
0.639134	0.633321
0.642284	0.694612
0.641654	0.87848
0.644834	2.02255
0.642623	0.469882
0.64413	1.22579
0.645617	1.28707
0.644402	0.592458
0.646551	1.38922
0.649258	1.18492
0.648316	0.265587
0.649975	0.980627
0.650737	1.12364
0.651531	0.694612
0.65227	-0.408598
0.652293	1.1032
0.655583	1.75696
0.656469	0.960199
0.657718	0.735469
0.659616	0.653749
0.659324	1.36879
0.659048	0.449454
0.659978	1.16449
0.662567	1.5118
0.663284	1.20536
0.663762	0.776332
0.665515	0.755897
0.663576	0.102148
0.66531	-0.0204352
0.666901	0.960199
0.669354	0.286015
0.670637	0.143004
0.66971	0.469882
0.671128	0.633321
0.67232	0.653749
0.673624	1.06235
0.674134	0.469882
0.675048	1.47094
0.676287	1.08277
0.676976	1.02148
0.677905	1.08277
0.679152	1.08277
0.679604	1.04192
0.68023	0.694612
0.681945	1.45051
0.682833	1.87953
0.684902	0.694612
0.685783	0.71504
0.687315	0.858051
0.686205	-0.0817195
0.686259	1.79782
0.688217	1.38922
0.690678	1.67524
0.692318	2.04297
0.6924	1.12364
0.694474	0.204295
0.694766	0.429026
0.695875	1.18492
0.695459	0.49031
0.69683	1.40965
0.696598	0.898908
0.697654	0.755897
0.698354	0.163439
0.699771	1.12364
0.701714	0.388162
0.702052	1.04192
0.704211	1.22579
0.705397	1.30751
0.705268	0.817188
0.707355	0.57203
0.707717	0.57203
0.709282	2.45157
0.709663	0.183867
0.711637	0.633321
0.711474	1.14407
0.714332	0.429026
0.713479	1.5118
0.714671	1.04192
0.716205	1.77739
0.716193	1.30751
0.718309	1.45051
0.717457	1.40965
0.719281	1.40965
0.720908	1.47094
0.721315	0.367734
0.721341	-0.102148
0.72424	1.18492
0.724447	-0.122583
0.724407	0.286015
0.723937	0.694612
0.729133	0.286015
0.727267	0.612893
0.728467	0.87848
0.730182	0.347306
0.731082	1.61395
0.730434	1.47094
0.731869	0.388162
0.73412	1.43008
0.734061	1.24621
0.734955	1.65481
0.737396	0.469882
0.737711	1.36879
0.737979	1.24621
0.739558	1.81825
0.741587	1.06235
0.740861	1.53223
0.743777	1.85911
0.745928	2.00212
0.74412	0.87848
0.745181	1.24621
0.746822	1.02148
0.747981	1.20536
0.74842	0.817188
0.749599	1.59352
0.750364	0.469882
0.750373	0.49031
0.752461	1.1032
0.753115	0.79676
0.754039	1.45051
0.755164	0.755897
0.756014	1.61395
0.757251	1.28707
0.758339	1.47094
0.760439	0.592458
0.759956	0.633321
0.758667	0.735469
0.761755	0.531173
0.763531	0.817188
0.764629	0.776332
0.765557	1.22579
0.76656	1.1032
0.76674	1.28707
0.769794	1.06235
0.769085	1.59352
0.771006	1.65481
0.7699	1.22579
0.772048	1.06235
0.772534	1.02148
0.773952	1.59352
0.776744	0.837616
0.7754	0.49031
0.777485	1.00106
0.779772	0.735469
0.779959	1.43008
0.780798	1.79782
0.780731	1.20536
0.781507	0.286015
0.784797	0.837616
0.78326	1.26664
0.785796	0.326871
0.786547	0.755897
0.787975	1.67524
0.786762	0.755897
0.7888	0.79676
0.790711	1.22579
0.791982	1.34836
0.791856	0.817188
0.793119	1.26664
0.792866	0.817188
0.794608	1.26664
0.796414	1.5118
0.799001	1.75696
0.797662	1.36879
0.797986	0.469882
0.798535	1.06235
0.800226	0.674177
0.80161	1.00106
0.802892	0.592458
0.804346	0.653749
0.803869	0.265587
0.806414	0.449454
0.80792	1.36879
0.808304	1.22579
0.809122	1.22579
0.809513	0.347306
0.81057	1.06235
0.81156	1.65481
0.812408	1.87953
0.813651	1.83868
0.814546	0.939764
0.816586	2.0634
0.817189	1.36879
0.817391	1.57309
0.817459	1.1032
0.818467	1.38922
0.819521	1.75696
0.821336	1.43008
0.822328	0.960199
0.824045	1.30751
0.823776	0.245159
0.825416	1.59352
0.825563	0.49031
0.825941	1.43008
0.827086	0.653749
0.829429	1.45051
0.830529	1.14407
0.831758	0.980627
0.833998	1.69567
0.834268	2.39028
0.834991	0.980627
0.835716	1.49137
0.836242	1.59352
0.835478	0.531173
0.837825	0.817188
0.838001	0.960199
0.838146	1.28707
0.839883	0.694612
0.842466	1.87953
0.844061	1.38922
0.845243	0.919336
0.844309	0.265587
0.846611	2.20641
0.847787	1.55266
0.847188	2.0634
0.848469	2.20641
0.849546	1.36879
0.851135	1.38922
0.853054	1.02148
0.852121	1.38922
0.855254	0.919336
0.855764	1.22579
0.858377	1.24621
0.856952	0.919336
0.857664	1.18492
0.860124	1.49137
0.859655	0.0408562
0.860096	1.06235
0.862024	1.16449
0.862137	0.960199
0.863602	0.817188
0.863094	0.551601
0.866717	1.30751
0.866328	0.898908
0.866395	0.388162
0.868917	1.18492
0.869312	0.633321
0.870641	1.00106
0.871863	0.694612
0.872968	1.40965
0.875239	1.77739
0.874579	1.79782
0.875638	0.674177
0.87687	1.04192
0.877461	0.87848
0.877542	1.87953
0.880885	1.08277
0.878891	1.59352
0.880545	1.14407
0.883403	1.34836
0.883932	2.22684
0.883836	1.9204
0.884233	1.12364
0.886258	1.12364
0.885892	1.43008
0.889896	1.81825
0.889105	0.980627
0.891021	0.326871
0.891238	0.980627
0.893314	1.75696
0.893197	1.5118
0.893387	0.367734
0.89467	1.83868
0.896586	1.40965
0.898605	1.73653
0.898718	1.04192
0.898979	1.24621
0.899842	1.40965
0.901635	1.96125
0.902318	2.20641
0.902931	2.02255
0.904434	1.73653
0.905675	1.38922
0.908595	1.98168
0.906842	0.40859
0.909093	0.694612
0.910155	1.73653
0.911091	1.65481
0.910777	1.16449
0.912574	2.39028
0.914629	1.5118
0.913115	1.98168
0.914854	0.755897
0.917232	1.36879
0.919441	1.00106
0.919651	1.1032
0.919989	1.5118
0.920781	1.26664
0.921958	1.83868
0.923134	1.00106
0.925844	1.34836
0.924125	0.49031
0.925234	1.32793
0.92569	2.30856
0.928354	0.919336
0.928896	1.32793
0.930481	1.26664
0.930273	0.429026
0.932775	0.612893
0.933353	1.22579
0.934385	1.5118
0.933757	1.69567
0.935873	2.472
0.93684	1.02148
0.938024	2.59458
0.939435	0.939764
0.939971	1.63438
0.940208	0.306443
0.943535	1.49137
0.943431	1.94083
0.945237	0.837616
0.944788	1.00106
0.94711	0.87848
0.950012	2.02255
0.947873	0.919336
0.949896	1.49137
0.94983	1.34836
0.950883	1.00106
0.953384	1.38922
0.953752	0.40859
0.954255	1.65481
0.955256	1.49137
0.95432	1.28707
0.955695	1.83868
0.957619	1.36879
0.957843	1.73653
0.957772	1.75696
0.96305	2.28813
0.962492	1.06235
0.964328	2.04297
0.963772	1.63438
0.965427	0.71504
0.965412	1.69567
0.9659	1.04192
0.968259	1.36879
0.968294	1.53223
0.970093	1.18492
0.972386	1.40965
0.972613	0.592458
0.974711	1.67524
0.974183	0.388162
0.974974	1.32793
0.974142	0.531173
0.976434	1.53223
0.977833	1.08277
0.978854	0.40859
0.980541	1.57309
0.9811	1.08277
0.981688	2.00212
0.981674	2.24727
0.984412	1.20536
0.986131	1.08277
0.986109	0.326871
0.988227	1.26664
0.988979	2.49243
0.989955	1.73653
0.991069	0.960199
0.992718	1.12364
0.992385	1.1032
0.99313	0.49031
0.993778	0.469882
0.994944	0.469882
0.996378	0.551601
0.99752	1.30751
0.998909	0.898908
1.00043	0.960199
0.999192	2.22684
1.00141	0.837616
1.00362	1.96125
1.00371	1.34836
1.00524	1.61395
1.0055	1.7161
1.00697	1.43008
1.00634	1.38922
1.00836	1.08277
1.00942	1.38922
1.01024	1.43008
1.01172	0.776332
1.01278	1.36879
1.01292	1.28707
1.01315	0.939764
1.01624	0.87848
1.01732	1.49137
1.01845	0.57203
1.01647	1.16449
1.01746	0.939764
1.02132	2.04297
1.02384	1.5118
1.0235	1.9204
1.02344	1.85911
1.02507	1.59352
1.02554	1.00106
1.02647	1.77739
1.02796	1.26664
1.02779	2.2677
1.0298	1.89996
1.02993	1.89996
1.03159	1.55266
1.03311	0.633321
1.03208	1.45051
1.03406	2.30856
1.03565	0.265587
1.03662	0.265587
1.03749	1.30751
1.03826	0.551601
1.03827	0.858051
1.03995	0.633321
1.04234	0.817188
1.04372	1.5118
1.04336	1.00106
1.04409	2.12469
1.04738	1.87953
1.04785	0.939764
1.04692	1.94083
1.04896	1.14407
1.05024	1.55266
1.05084	2.02255
1.05118	1.75696
1.05324	0.939764
1.05319	1.49137
1.05557	2.34942
1.05578	1.9204
1.05688	1.30751
1.0583	1.18492
1.05914	0.960199
1.05968	1.32793
1.06007	0.653749
1.06157	0.919336
1.06211	1.00106
1.06529	1.47094
1.06561	0.980627
1.06919	1.61395
1.07027	1.30751
1.06687	1.06235
1.06992	0.79676
1.0703	1.73653
1.06997	0.919336
1.07238	1.1032
1.07252	1.26664
1.0739	1.06235
1.07553	0.674177
1.07757	2.32899
1.07674	1.16449
1.07879	1.38922
1.07916	1.47094
1.0806	0.898908
1.08134	2.16556
1.0819	0.817188
1.08346	1.61395
1.08285	1.00106
1.08624	0.674177
1.08564	2.20641
1.08681	1.61395
1.08891	1.85911
1.08995	0.367734
1.09095	1.65481
1.0916	0.858051
1.09389	1.79782
1.09556	1.81825
1.09547	0.612893
1.09566	0.939764
1.09673	0.776332
1.09723	0.694612
1.09834	1.06235
1.0989	0.612893
1.1008	1.79782
1.10328	0.776332
1.1037	1.26664
1.10396	2.32899
1.10364	1.5118
1.10646	1.7161
1.10648	1.67524
1.10737	1.53223
1.10912	2.28813
1.11039	1.5118
1.10979	1.12364
1.11237	1.81825
1.11232	0.858051
1.11436	1.96125
1.11606	1.53223
1.11597	0.898908
1.11718	1.45051
1.1166	0.776332
1.1189	1.53223
1.11993	2.00212
1.12134	2.28813
1.12336	0.858051
1.12309	0.980627
1.12402	1.1032
1.12605	0.633321
1.12615	0.694612
1.12644	1.16449
1.12949	3.37091
1.12897	0.817188
1.13104	2.65587
1.13126	1.32793
1.13285	1.9204
1.13283	1.77739
1.13453	1.59352
1.13549	1.1032
1.1352	1.20536
1.13677	1.26664
1.13901	0.898908
1.13875	1.87953
1.14011	1.9204
1.14069	2.18598
1.14214	0.57203
1.14326	1.73653
1.1441	1.55266
1.14691	1.55266
1.14652	1.43008
1.14767	0.367734
1.1485	0.49031
1.1485	1.00106
1.15234	0.735469
1.15243	0.71504
1.15227	1.34836
1.15367	2.28813
1.15425	2.12469
1.1567	2.32899
1.15924	1.79782
1.15736	1.89996
1.15921	2.02255
1.16293	2.81931
1.15945	2.59458
1.16006	2.34942
1.16276	0.817188
1.16485	1.69567
1.16493	1.81825
1.16556	2.08384
1.16679	1.47094
1.16855	1.63438
1.16917	1.65481
1.17082	1.67524
1.17256	1.02148
1.17238	0.551601
1.17258	0.817188
1.17487	1.04192
1.17529	1.55266
1.17829	1.85911
1.17852	1.1032
1.17837	2.04297
1.1787	2.39028
1.18096	2.30856
1.18067	2.28813
1.1814	2.36985
1.18352	0.898908
1.18376	2.39028
1.18602	2.83973
1.1864	1.7161
1.18773	1.77739
1.18782	1.04192
1.18849	2.65587
1.19135	1.28707
1.19172	1.63438
1.19448	1.59352
1.19236	1.98168
1.19392	1.73653
1.19467	1.57309
1.19674	1.04192
1.19891	2.55372
1.19987	1.45051
1.2002	1.49137
1.2031	1.98168
1.20385	2.08384
1.20199	1.08277
1.20711	2.43114
1.20552	1.69567
1.20682	1.83868
1.20514	1.1032
1.20865	1.06235
1.20837	1.24621
1.21002	1.67524
1.21096	2.02255
1.21322	1.61395
1.21312	1.89996
1.21406	0.388162
1.21534	2.57415
1.21594	1.85911
1.21761	1.00106
1.21881	1.79782
1.22033	1.00106
1.22073	2.14512
1.22265	1.73653
1.22168	1.14407
1.22282	0.960199
1.22491	2.22684
1.22644	1.98168
1.22827	1.94083
1.22777	1.12364
1.22976	1.49137
1.23135	2.32899
1.23134	2.10427
1.23279	1.24621
1.23388	1.75696
1.23418	2.14512
1.23354	1.59352
1.23508	2.22684
1.23744	1.77739
1.23803	1.14407
1.24001	1.22579
1.24023	1.45051
1.24066	2.61501
1.24146	0.71504
1.24282	1.14407
1.24423	1.49137
1.24609	1.49137
1.24906	1.89996
1.24779	1.06235
1.25047	1.53223
1.25027	1.12364
1.25031	1.40965
1.25178	1.36879
1.25324	1.79782
1.25483	1.7161
1.25483	1.85911
1.25587	2.92145
1.258	1.96125
1.25945	1.83868
1.25831	1.26664
1.26089	1.45051
1.26192	2.16556
1.26199	1.26664
1.26523	2.28813
1.26563	1.55266
1.26703	0.817188
1.26707	0.858051
1.26936	1.75696
1.26881	2.16556
1.2702	1.75696
1.27196	1.73653
1.27235	2.71716
1.27284	1.59352
1.27451	1.36879
1.27573	1.24621
1.27636	1.38922
1.27841	1.18492
1.27881	1.69567
1.27924	0.939764
1.27914	1.7161
1.28081	1.14407
1.28267	0.837616
1.2832	1.36879
1.28495	0.837616
1.28765	0.755897
1.28625	1.20536
1.28912	1.63438
1.28825	1.79782
1.28993	1.00106
1.29018	1.57309
1.29285	1.22579
1.29383	2.36985
1.29363	1.02148
1.29565	3.00317
1.29622	1.20536
1.29622	1.18492
1.29799	2.22684
1.29833	1.28707
1.30027	1.16449
1.299	2.41071
1.30163	1.47094
1.30437	2.0634
1.30361	1.5118
1.30568	2.00212
1.30738	2.16556
1.30713	0.49031
1.30776	2.14512
1.30925	2.00212
1.31124	2.16556
1.31191	1.55266
1.31099	1.65481
1.31308	1.75696
1.31448	2.67629
1.31554	1.81825
1.31645	1.55266
1.31678	1.08277
1.31768	2.18598
1.3186	2.0634
1.3216	1.18492
1.32085	0.919336
1.32318	1.96125
1.32464	2.51286
1.32468	1.24621
1.32508	1.94083
1.32522	1.61395
1.32766	2.53329
1.32968	1.75696
1.33063	1.87953
1.3311	1.63438
1.3333	2.20641
1.33331	1.77739
1.33454	0.898908
1.33626	1.34836
1.3356	1.65481
1.3368	1.43008
1.33801	1.69567
1.34002	2.10427
1.34094	1.65481
1.34285	1.47094
1.34118	0.87848
1.34581	1.67524
1.34485	1.55266
1.34564	1.83868
1.34691	1.20536
1.34743	2.08384
1.34911	1.32793
1.35011	1.85911
1.35219	2.20641
1.35349	1.9204
1.3526	1.43008
1.35375	1.55266
1.35507	1.40965
1.35455	1.79782
1.35758	1.7161
1.35656	2.24727
1.35919	1.7161
1.36098	0.592458
1.36344	1.9204
1.36404	1.94083
1.36512	1.22579
1.36412	1.02148
1.36545	3.18704
1.36621	1.02148
1.36875	2.04297
1.36727	1.30751
1.36862	2.02255
1.37171	1.65481
1.37054	1.79782
1.37335	1.61395
1.37303	1.75696
1.37394	1.38922
1.37555	1.77739
1.37656	1.94083
1.37755	1.73653
1.37909	1.5118
1.38058	1.00106
1.38238	1.98168
1.38016	1.04192
1.38282	2.49243
1.38459	1.02148
1.38396	1.73653
1.3861	1.9204
1.38657	1.87953
1.38773	1.81825
1.38799	1.38922
1.39061	1.55266
1.391	1.1032
1.39201	2.18598
1.39076	1.79782
1.39339	1.85911
1.3951	2.49243
1.39656	1.87953
1.39765	1.32793
1.39861	1.49137
1.39916	1.94083
1.39999	1.94083
1.40082	0.898908
1.40226	1.65481
1.404	0.367734
1.40448	1.5118
1.40556	1.43008
1.40646	1.75696
1.40772	1.55266
1.40998	1.22579
1.40876	2.08384
1.41142	1.65481
1.41299	2.30856
1.41334	1.08277
1.41454	2.18598
1.41541	0.960199
1.41606	0.449454
1.4171	2.10427
1.4179	1.65481
1.41949	2.43114
1.42119	0.674177
1.42153	2.02255
1.42209	2.08384
1.42305	1.63438
1.42452	1.79782
1.42528	1.61395
1.42699	1.32793
1.42703	0.265587
1.42904	0.858051
1.42953	2.34942
1.43265	1.49137
1.43399	1.16449
1.43365	2.12469
1.43563	1.81825
1.43531	1.75696
1.43623	1.75696
1.43762	2.04297
1.43757	1.75696
1.43948	2.24727
1.44054	2.00212
1.44242	2.0634
1.44361	1.69567
1.44443	1.96125
1.4456	1.43008
1.44617	1.5118
1.44667	2.08384
1.44778	1.75696
1.44788	1.18492
1.44958	1.43008
1.45119	2.67629
1.45198	1.61395
1.45224	2.43114
1.45613	1.36879
1.4561	1.18492
1.45712	2.2677
1.45977	1.04192
1.45805	1.61395
1.46131	1.69567
1.45944	1.59352
1.46323	1.43008
1.46451	2.20641
1.4645	2.81931
1.46481	2.32899
1.46447	2.28813
1.46773	1.67524
1.46929	1.67524
1.46862	1.89996
1.47113	1.57309
1.47036	1.14407
1.47223	1.69567
1.47425	2.22684
1.47575	1.63438
1.4757	1.38922
1.47666	1.63438
1.47902	1.81825
1.47958	1.16449
1.47992	2.39028
1.48167	1.26664
1.48257	1.47094
1.48397	1.49137
1.48456	2.2677
1.48508	1.20536
1.4859	1.02148
1.48704	1.06235
1.49014	1.7161
1.4898	2.18598
1.49043	1.83868
1.49256	1.53223
1.49314	2.08384
1.49335	1.79782
1.49694	2.0634
1.49694	1.83868
1.49664	1.87953
1.49884	1.83868
1.4997	1.02148
1.50021	1.85911
1.50071	2.10427
1.50356	1.7161
1.50376	1.96125
1.50525	1.43008
1.50625	2.20641
1.50559	2.12469
1.50779	2.08384
1.50921	1.87953
1.51124	1.32793
1.5116	1.83868
1.51177	1.43008
1.51175	1.89996
1.51291	1.57309
1.51716	2.00212
1.51649	1.24621
1.51871	2.472
1.51805	2.69673
1.51917	1.9204
1.52018	1.47094
1.52031	2.39028
1.52212	1.20536
1.52249	2.61501
1.52445	2.55372
1.52481	1.47094
1.52574	2.51286
1.52777	2.28813
1.52829	1.34836
1.53092	2.24727
1.53089	2.2677
1.53087	1.30751
1.53409	2.00212
1.53515	2.83973
1.53585	1.9204
1.53706	1.34836
1.53703	0.71504
1.53913	2.24727
1.53974	0.837616
1.54044	1.67524
1.54274	1.18492
1.5408	1.73653
1.54381	1.83868
1.54308	1.53223
1.54591	1.12364
1.54804	1.59352
1.54939	1.69567
1.54892	1.22579
1.54931	1.30751
1.55137	1.65481
1.55389	1.89996
1.55379	1.59352
1.55309	2.14512
1.55685	2.12469
1.55624	1.53223
1.55861	2.2677
1.55911	2.90103
1.56081	1.26664
1.56132	2.32899
1.56259	1.98168
1.56202	1.61395
1.56405	2.22684
1.56588	1.14407
1.56567	1.7161
1.5666	2.32899
1.56789	1.5118
1.56847	1.87953
1.57096	1.96125
1.57196	2.55372
1.5717	1.77739
1.57343	2.12469
1.57469	1.79782
1.57463	2.2677
1.57705	1.45051
1.57801	2.00212
1.57664	0.71504
1.57928	1.61395
1.58057	1.04192
1.58126	1.65481
1.58382	2.0634
1.58401	2.20641
1.58409	1.14407
1.5858	1.73653
1.58758	1.57309
1.58821	0.87848
1.58859	2.55372
1.5909	2.14512
1.59065	1.65481
1.59279	1.7161
1.59125	2.36985
1.59387	2.08384
1.59468	2.04297
1.59665	1.96125
1.59733	1.89996
1.59947	1.87953
1.6009	2.83973
1.60029	1.38922
1.60154	1.47094
1.60352	1.9204
1.60503	1.38922
1.60578	2.75801
1.60672	1.98168
1.60694	1.77739
1.60745	2.18598
1.60997	1.49137
1.61081	2.18598
1.61104	1.22579
1.61156	0.858051
1.61455	2.12469
1.61362	1.73653
1.61573	2.00212
1.61638	1.87953
1.61681	1.7161
1.61901	2.28813
1.61943	2.08384
1.61919	2.36985
1.62001	1.57309
1.62377	2.36985
1.62558	0.71504
1.62612	1.81825
1.62568	2.28813
1.62756	2.04297
1.62772	2.20641
1.62946	1.83868
1.62997	2.08384
1.63061	1.16449
1.63268	1.98168
1.63496	2.22684
1.6358	2.20641
1.63622	0.40859
1.63803	1.61395
1.63806	0.735469
1.64056	1.55266
1.64143	1.26664
1.64143	1.32793
1.64303	2.20641
1.6443	1.63438
1.64521	2.00212
1.64574	1.69567
1.64672	2.0634
1.64907	2.00212
1.64951	1.38922
1.6516	2.04297
1.65057	1.98168
1.65209	2.00212
1.65361	2.00212
1.65515	2.18598
1.65603	2.2677
1.65777	1.69567
1.65866	2.00212
1.65858	2.18598
1.66138	1.94083
1.66218	2.43114
1.66371	2.12469
1.66251	2.28813
1.66436	2.472
1.66644	1.7161
1.66773	1.69567
1.66822	1.26664
1.66844	1.85911
1.66847	1.79782
1.67243	1.38922
1.67331	1.53223
1.67298	1.06235
1.67435	1.00106
1.67472	1.30751
1.67681	1.40965
1.67781	2.22684
1.67847	1.49137
1.68126	1.65481
1.6787	1.85911
1.68293	1.34836
1.68309	2.22684
1.68488	2.32899
1.68545	2.28813
1.6856	2.41071
1.6868	2.61501
1.68886	1.96125
1.68779	1.81825
1.69051	1.79782
1.69146	1.12364
1.69246	1.04192
1.69465	1.63438
1.69326	1.9204
1.69495	1.20536
1.69683	1.98168
1.69807	1.77739
1.69911	2.10427
1.69922	0.980627
1.70149	1.18492
1.7018	1.36879
1.7038	1.47094
1.70398	2.41071
1.70556	1.16449
1.70539	2.69673
1.70491	1.22579
1.70765	1.63438
1.70893	2.30856
1.70959	1.65481
1.71187	2.43114
1.71103	2.65587
1.71415	2.2677
1.71645	2.75801
1.71544	1.83868
1.71603	1.75696
1.71958	1.87953
1.71884	2.28813
1.71908	1.96125
1.72202	1.83868
1.7228	2.57415
1.72369	1.63438
1.72355	1.38922
1.72576	1.9204
1.72752	1.5118
1.72712	2.24727
1.72866	2.43114
1.73057	1.57309
1.73084	2.24727
1.73374	2.00212
1.7331	1.04192
1.73363	0.837616
1.734	1.36879
1.73563	2.0634
1.7352	0.817188
1.73882	2.18598
1.73948	0.326871
1.74118	1.81825
1.74068	2.0634
1.74319	2.39028
1.74379	1.49137
1.74307	2.45157
1.74609	1.79782
1.74628	1.34836
1.74849	2.08384
1.75108	2.79888
1.75247	3.24833
1.75244	1.49137
1.75244	2.61501
1.75347	1.57309
1.75455	2.24727
1.75498	2.90103
1.7577	2.04297
1.75702	1.36879
1.7589	1.87953
1.75989	1.57309
1.76183	2.75801
1.76317	2.14512
1.76379	1.49137
1.76389	1.53223
1.76433	2.20641
1.76679	1.96125
1.76804	2.12469
1.76883	1.28707
1.7696	1.81825
1.77059	2.43114
1.77154	2.02255
1.7745	2.45157
1.77457	2.49243
1.77638	1.7161
1.77809	1.20536
1.78037	2.67629
1.77902	3.30962
1.78021	1.26664
1.78103	1.73653
1.78318	1.63438
1.78416	2.16556
1.78491	1.63438
1.78466	1.61395
1.78564	2.24727
1.79003	1.55266
1.78971	2.12469
1.79116	2.51286
1.79232	1.83868
1.79304	1.9204
1.79353	2.28813
1.79497	1.43008
1.7979	2.16556
1.79743	1.59352
1.79783	1.55266
1.8003	2.32899
1.8002	2.59458
1.8012	2.08384
1.80219	2.2677
1.80235	2.96232
1.80483	2.16556
1.80692	2.22684
1.80725	2.472
1.80779	2.14512
1.80993	1.9204
1.80953	1.40965
1.81135	1.49137
1.81366	2.39028
1.81286	2.63544
1.8158	1.73653
1.81442	1.14407
1.81614	2.472
1.81874	2.61501
1.81931	2.65587
1.82146	2.08384
1.81946	0.755897
1.8219	2.51286
1.82159	2.61501
1.82442	2.73759
1.82615	2.45157
1.82737	1.89996
1.82962	1.89996
1.82914	2.57415
1.83161	2.08384
1.83117	2.14512
1.83229	1.45051
1.83416	2.14512
1.83453	2.67629
1.836	2.30856
1.83641	2.65587
1.8387	1.98168
1.83927	1.94083
1.83886	2.00212
1.84065	1.59352
1.84235	2.02255
1.84385	1.9204
1.8444	2.34942
1.84538	2.08384
1.84599	2.20641
1.85019	0.694612
1.84874	1.20536
1.8496	1.36879
1.85175	1.67524
1.85125	1.02148
1.85342	2.20641
1.8543	2.10427
1.85585	1.89996
1.85808	2.18598
1.85613	2.04297
1.86032	2.65587
1.85974	1.94083
1.86087	2.90103
1.86192	2.20641
1.8628	2.04297
1.86571	1.28707
1.86645	2.02255
1.86724	2.14512
1.86884	2.41071
1.86835	1.63438
1.87036	2.39028
1.87296	2.77845
1.87332	2.20641
1.87237	1.73653
1.87548	2.24727
1.87599	1.85911
1.87744	2.34942
1.87776	1.57309
1.87966	2.16556
1.88044	2.32899
1.87976	2.41071
1.88203	1.12364
1.88333	2.02255
1.88397	1.5118
1.88732	1.14407
1.88599	2.24727
1.88593	2.24727
1.88785	1.81825
1.89036	1.36879
1.89049	2.10427
1.89314	2.20641
1.89272	2.02255
1.89405	1.98168
1.89368	1.77739
1.89551	2.45157
1.89754	1.85911
1.8993	2.92145
1.90025	1.96125
1.90129	1.65481
1.90139	2.24727
1.90309	2.90103
1.90504	1.79782
1.90598	1.02148
1.90562	2.14512
1.9072	1.1032
1.90924	2.30856
1.90843	2.08384
1.91237	1.63438
1.91295	2.73759
1.91468	0.837616
1.91604	2.45157
1.9154	1.89996
1.9174	1.53223
1.91917	0.735469
1.91974	2.10427
1.91966	2.08384
1.92142	1.67524
1.92176	1.65481
1.92292	1.12364
1.92445	2.61501
1.92654	1.85911
1.92715	3.2279
1.92736	2.16556
1.92956	2.30856
1.93033	2.12469
1.93227	1.96125
1.93222	2.28813
1.93404	2.04297
1.93492	2.08384
1.93489	1.83868
1.93525	2.22684
1.93557	1.85911
1.93846	2.43114
1.94012	2.30856
1.94052	2.2677
1.94282	2.61501
1.94349	1.38922
1.94331	1.26664
1.94678	2.0634
1.94741	3.12576
1.94738	2.0634
1.95023	1.43008
1.95121	2.02255
1.95099	2.14512
1.95357	1.96125
1.95307	2.2677
1.9562	2.36985
1.95496	1.12364
1.95567	2.34942
1.95919	2.34942
1.95805	1.61395
1.96062	2.81931
1.96066	1.06235
1.96233	1.16449
1.96245	2.2677
1.96466	1.94083
1.96517	1.7161
1.96641	2.92145
1.96947	2.34942
1.96991	2.53329
1.96921	2.8806
1.97228	2.73759
1.9718	2.71716
1.97276	2.98274
1.97358	2.04297
1.97606	1.65481
[truncated: 2,527 more rows]
[truncated: 1 more columns]

## Sheet: Supp. Fig. 4g
Supplementary Figure 4g	AFM analysis
Indent depth (μm)	External force (pN)	Fitting curve (pN)
0	13.8801
0.00044929	11.0461	0.0125011
0.00169257	14.8661	0.0525654
0.00293221	13.8574	0.095517
0.00266664	6.20035	0.0861391
0.00395539	3.02688	0.13238
0.00674754	1.67329	0.23768
0.00729324	8.99518	0.258928
0.00817545	0.829766	0.293687
0.00822092	5.82449	0.295492
0.0103328	-0.685407	0.380641
0.0117088	2.63404	0.437447
0.0117416	6.29684	0.438811
0.0136934	8.77928	0.521074
0.0167474	9.42171	0.653443
0.0149666	4.2739	0.575736
0.0179152	8.58019	0.705172
0.0183527	5.24675	0.724704
0.0183481	12.2399	0.724501
0.0218897	7.21748	0.885611
0.02263	10.0423	0.919946
0.023133	7.04139	0.943399
0.0238715	9.5332	0.978021
0.0242262	12.694	0.994727
0.0265836	6.18225	1.10702
0.0274349	14.0013	1.1481
0.0285327	11.4953	1.20149
0.0311238	6.48018	1.32933
0.0308892	5.81598	1.31765
0.0319806	10.8026	1.37216
0.033393	10.4587	1.44335
0.0349801	2.62087	1.52423
0.0348709	1.62266	1.51864
0.0375339	8.42873	1.6563
0.0395257	-1.41031	1.76094
0.0395512	6.08214	1.76228
0.04103	12.5643	1.8409
0.0402688	12.2372	1.80034
0.044085	6.5466	2.00577
0.0438704	-1.27736	1.99408
0.0460614	10.8604	2.11417
0.0456266	4.20368	2.09021
0.0485088	9.343	2.25031
0.0483997	4.6818	2.24419
0.0511836	13.1519	2.40145
0.0530126	13.4708	2.50622
0.0525197	6.98101	2.47787
0.0537239	7.80422	2.54727
0.0557866	8.12133	2.6673
0.0560112	6.45453	2.68046
0.057742	4.77616	2.78242
0.0585724	8.4328	2.83169
0.0600076	5.75766	2.91741
0.0618093	8.90733	3.026
0.0615528	8.74282	3.01048
0.0645068	8.22049	3.19062
0.0621631	7.2396	3.04745
0.0665459	11.7013	3.31668
0.0667251	10.2014	3.32782
0.0665541	2.87658	3.31718
0.0693926	4.51973	3.49497
0.0699074	8.34529	3.5275
0.0714599	10.6643	3.62614
0.0727614	7.15777	3.70944
0.0742066	8.64513	3.8026
0.0754908	6.30414	3.88595
0.0772434	5.79114	4.00059
0.0779546	7.45066	4.0474
0.0798891	14.0958	4.17556
0.0789787	13.6034	4.1151
0.0796299	7.43773	4.15832
0.0828995	13.0736	4.37745
0.0837354	8.07204	4.43402
0.0852451	8.22688	4.5368
0.0846367	9.39711	4.49529
0.0861628	7.2208	4.59963
0.0869295	22.8661	4.65234
0.088361	8.70235	4.75126
0.0899499	9.85562	4.86184
0.0916016	6.84578	4.97765
0.0919463	11.1722	5.00194
0.094501	7.15643	5.18311
0.0951441	4.6539	5.22905
0.0968012	11.9673	5.34804
0.09822	18.4499	5.45062
0.0988794	11.4517	5.49852
0.0977334	14.7906	5.41537
0.0998034	5.78346	5.56588
0.101288	7.60356	5.67466
0.101148	13.0992	5.66437
0.104011	3.75294	5.87607
0.10663	3.0667	6.07207
0.107352	9.72127	6.12649
0.10827	16.8738	6.19589
0.106564	11.5589	6.06707
0.110508	18.8545	6.3663
0.110806	11.0266	6.38914
0.113921	10.0035	6.62921
0.11274	3.85204	6.53783
0.115234	12.491	6.73138
0.114927	16.3229	6.70749
0.116393	7.48694	6.82199
0.118011	7.64094	6.94924
0.120303	6.95723	7.13099
0.121234	4.45247	7.20522
0.122716	7.60461	7.32407
0.121608	3.78358	7.23512
0.125994	3.58322	7.58935
0.127277	11.3989	7.69407
0.127791	12.394	7.73625
0.127549	12.8954	7.71642
0.130228	19.0353	7.93707
0.129844	10.8796	7.90531
0.130645	18.699	7.97166
0.132689	7.36113	8.14183
0.132921	12.6874	8.16122
0.135835	12.4984	8.40638
0.135959	10.3329	8.41692
0.136322	6.83355	8.44766
0.137647	12.3179	8.56016
0.138685	8.14734	8.6488
0.140234	3.80632	8.78161
0.141323	15.4531	8.87541
0.143139	11.6095	9.03275
0.143503	2.94852	9.0644
0.145281	11.593	9.21965
0.147058	17.2404	9.37583
0.1483	5.07602	9.4856
0.148189	10.405	9.4757
0.152472	21.3611	9.85781
0.151887	14.7055	9.80522
0.152498	10.3717	9.8601
0.154702	11.5202	10.059
0.155595	3.02171	10.1401
0.154946	14.5154	10.0811
0.159942	4.65316	10.538
0.159462	11.317	10.4938
0.159882	11.6467	10.5325
0.160215	5.48356	10.5632
0.161281	14.3	10.6618
0.164026	19.7734	10.9174
0.165313	18.7644	11.0381
0.165725	19.5937	11.0769
0.166731	12.9259	11.1716
0.167572	17.748	11.2511
0.169658	7.74167	11.4493
0.170531	13.396	11.5326
0.171864	14.2183	11.6604
0.171735	7.22617	11.648
0.173491	13.7062	11.8169
0.174382	12.7003	11.9031
0.176581	12.3503	12.1168
0.177173	15.0098	12.1746
0.177546	18.5035	12.211
0.180854	9.48679	12.5363
0.181013	18.8097	12.5521
0.18342	21.9547	12.791
0.182475	13.3038	12.697
0.184347	16.7859	12.8836
0.185839	11.9459	13.0331
0.186745	12.2719	13.1242
0.186034	10.4458	13.0527
0.18823	13.4259	13.2741
0.189124	11.088	13.3647
0.192653	21.7169	13.7247
0.193457	17.0486	13.8073
0.194374	12.5459	13.9018
0.193311	14.0527	13.7924
0.196577	14.6935	14.1298
0.19749	19.848	14.2247
0.198202	12.8494	14.2988
0.200502	20.1578	14.5396
0.199685	14.0035	14.4539
0.201511	12.1579	14.6459
0.203149	13.1442	14.8189
0.206487	24.7737	15.1741
0.207231	11.9472	15.2537
0.205271	11.7959	15.0443
0.20814	17.2683	15.3512
0.210443	14.2534	15.5996
0.209593	12.928	15.5078
0.21191	18.4047	15.7587
0.212633	21.2296	15.8372
0.213944	18.8885	15.9803
0.214341	16.8874	16.0237
0.216107	22.7013	16.2174
0.216532	22.8645	16.2643
0.217294	12.036	16.3482
0.220233	9.51575	16.6739
0.222156	17.8261	16.8884
0.222266	17.3257	16.9007
0.224214	21.4732	17.1193
0.223216	23.3125	17.0072
0.225515	17.4671	17.2659
0.226878	13.7936	17.4202
0.226961	19.2875	17.4296
0.230577	22.7561	17.8416
0.231021	15.7596	17.8925
0.231616	12.9244	17.9607
0.233892	20.3995	18.223
0.236945	16.5464	18.5773
0.235947	18.8851	18.4612
0.237282	19.2078	18.6165
0.237234	12.7146	18.6109
0.238605	18.6981	18.7711
0.241284	12.3503	19.0859
0.24137	19.1762	19.096
0.241328	19.5096	19.091
0.242706	14.3374	19.2538
0.246057	16.143	19.652
0.246779	9.81034	19.7383
0.245988	16.1435	19.6439
0.248774	14.124	19.9776
0.248931	17.2864	19.9964
0.249464	10.7887	20.0607
0.252079	23.2561	20.3767
0.253077	21.4169	20.4979
0.254025	18.7456	20.6132
0.255658	21.73	20.8127
0.257347	6.23219	21.0199
0.260222	16.2001	21.3746
0.259883	14.5378	21.3326
0.260862	17.0278	21.454
0.261066	28.3483	21.4792
0.262757	22.8407	21.6895
0.262528	10.5212	21.6611
0.265022	23.9887	21.9727
0.265744	17.3231	22.0632
0.268701	26.9574	22.4359
0.268362	20.4664	22.393
0.269728	20.4558	22.5659
0.269825	21.7871	22.5783
0.270588	17.1192	22.6751
0.273257	22.7597	23.0154
0.2737	20.9247	23.0721
0.275594	14.583	23.3152
0.277643	16.0656	23.5795
0.277852	22.0582	23.6066
0.278937	21.2173	23.747
0.280665	22.2029	23.9716
0.282488	23.3544	24.2096
0.28368	17.1846	24.3657
0.284714	22.8377	24.5015
0.285811	17.6677	24.6459
0.288635	21.9749	25.0197
0.286759	29.482	24.7712
0.2887	26.803	25.0282
0.290263	22.7949	25.236
0.291781	25.9467	25.4388
0.293043	22.1074	25.6077
0.294236	28.2588	25.768
0.295434	22.4219	25.9293
0.295761	17.5908	25.9735
0.297208	26.7373	26.1691
0.299476	17.7287	26.477
0.299789	25.3854	26.5196
0.301803	17.8772	26.7947
0.301132	20.3799	26.7029
0.303068	17.7009	26.9681
0.303004	21.3645	26.9592
0.306909	26.3294	27.4976
0.306039	25.5036	27.3772
0.307534	29.4881	27.5842
0.310742	24.6348	28.0306
0.311077	24.4657	28.0775
0.312124	25.1236	28.2239
0.313209	27.7793	28.3761
0.313476	21.7831	28.4137
0.316087	26.7581	28.7816
0.317432	22.4186	28.972
0.317896	33.2377	29.0378
0.318725	24.9061	29.1556
0.32105	31.0488	29.4869
0.319941	28.7263	29.3287
0.323958	28.0293	29.9038
0.321885	27.8788	29.6063
0.324758	25.8586	30.0189
0.325902	24.6842	30.1839
0.32675	33.8353	30.3065
0.327886	29.1645	30.4711
0.330257	40.6349	30.8158
0.332034	19.9748	31.0753
0.331924	41.288	31.0592
0.331737	31.9653	31.0319
0.334049	24.7878	31.3709
0.334504	34.1085	31.4377
0.336803	31.9262	31.7768
0.338057	38.4101	31.9624
0.338717	34.9085	32.0602
0.340928	27.5653	32.3892
0.341262	25.2317	32.4391
0.34292	28.5489	32.6869
0.344437	26.0397	32.9143
0.344789	30.1995	32.9673
0.34655	35.514	33.2325
0.34738	34.3421	33.3578
0.348393	27.5076	33.511
0.349796	26.9973	33.7239
0.351757	29.3132	34.0223
0.351902	35.9722	34.0444
0.355561	32.6139	34.6046
0.355404	30.2841	34.5806
0.355399	30.7836	34.5798
0.35733	39.0939	34.8771
0.359742	34.0802	35.25
0.359244	29.4219	35.1729
0.360638	32.0752	35.3891
0.362227	24.4038	35.6362
0.363607	30.8867	35.8514
0.363153	27.7267	35.7806
0.365465	29.5404	36.1422
0.367105	40.5169	36.3998
0.368493	31.8481	36.6184
0.369726	29.1745	36.8132
0.371607	40.6486	37.1111
0.373026	31.1471	37.3366
0.373065	29.3152	37.3428
0.374745	38.6264	37.6108
0.375146	34.7937	37.6747
0.376212	35.951	37.8453
0.376925	35.113	37.9595
0.378802	31.6019	38.2612
0.37905	32.5991	38.3011
0.381731	38.4059	38.734
0.382533	33.5712	38.864
0.382372	35.5705	38.8377
0.384402	41.3824	39.1674
0.38382	39.2223	39.0729
0.38653	33.8734	39.5144
0.387538	32.367	39.6792
0.388339	36.6899	39.8105
0.390632	37.1717	40.1872
0.391215	37.9997	40.2832
0.392007	48.9828	40.4139
0.39295	34.9893	40.5698
0.39332	36.6515	40.631
0.395452	39.1325	40.9846
0.397974	41.6106	41.4046
0.398799	42.1037	41.5425
0.398978	32.2787	41.5724
0.40106	36.0922	41.9213
0.40199	37.084	42.0777
0.403253	41.2368	42.2903
0.405014	36.7277	42.5878
0.405842	51.3735	42.7279
0.407103	44.5372	42.9419
0.408827	41.0273	43.235
0.408481	41.696	43.1762
0.410557	43.012	43.5302
0.411558	45.1688	43.7015
0.413957	41.3207	44.113
0.414589	35.1552	44.2217
0.415782	42.1392	44.4274
0.415671	45.9695	44.4082
0.418708	39.4525	44.9335
0.418735	43.2818	44.9382
0.421606	51.4183	45.4375
0.421466	40.5967	45.4131
0.423787	38.9138	45.8185
0.424178	44.9049	45.887
0.425098	53.0564	46.0482
0.426529	40.3911	46.2996
0.428307	48.7025	46.6129
0.42729	47.0454	46.4335
0.429251	45.1987	46.7794
0.432316	50.1701	47.3227
0.430124	50.6866	46.9339
0.433602	52.1582	47.5514
0.435672	45.6486	47.9207
0.436226	54.9685	48.0199
0.436004	56.8017	47.98
0.438904	54.9478	48.5001
0.441198	50.934	48.9132
0.440488	51.6055	48.7853
0.441447	53.0966	48.9582
0.443362	43.4247	49.3046
0.444486	46.9126	49.5082
0.446547	43.5666	49.8831
0.446581	48.5615	49.8892
0.446632	43.3995	49.8985
0.448519	53.7081	50.2429
0.44923	53.3696	50.3729
0.451793	47.3557	50.8429
0.452032	54.014	50.8867
0.454453	52.6633	51.3328
0.457515	46.479	51.8996
0.456731	57.3077	51.7542
0.457287	54.9724	51.8572
0.457277	56.804	51.8553
0.459228	60.2855	52.2178
0.461767	52.4403	52.6914
0.463507	55.5904	53.017
0.463238	56.758	52.9668
0.46452	51.5865	53.2071
0.466876	59.0609	53.6504
0.4676	59.2218	53.787
0.468954	56.5473	54.0426
0.470042	60.8681	54.2487
0.470799	58.5311	54.3922
0.47227	54.8567	54.6716
0.473365	51.6848	54.88
0.475961	60.1563	55.3758
0.476875	65.1444	55.5508
0.478783	59.4685	55.9168
0.478692	59.6357	55.8993
0.480112	67.2839	56.1726
0.47996	61.7905	56.1434
0.481053	64.4461	56.3539
0.483084	61.1003	56.7464
0.48438	57.4273	56.9975
0.484963	59.9203	57.1106
0.48703	61.5694	57.5126
0.487203	60.7356	57.5463
0.489644	71.3728	58.0229
0.490392	62.0429	58.1694
0.491005	54.2126	58.2895
0.492886	65.1872	58.6587
0.492411	66.6894	58.5654
0.494904	66.1707	59.0562
0.49554	61.6702	59.1816

## Sheet: Supp. Fig. 11a
Supplementary Figure 11a	Fluorescence image
PDL=36				PDL=66

## Sheet: Supp. Fig. 11b
Supplementary Figure 11b	anti-γH2AX positive count
No	Cell type	Positive (%)
1	PDL36	8.04598
2	PDL36	5.20833
3	PDL36	15.0538
4	PDL36	9.375
5	PDL36	3.18471
6	PDL36	4.25532
7	PDL36	12.9032
8	PDL36	12.0482
9	PDL36	6.83761
10	PDL36	12.069
11	PDL36	13.4503
12	PDL36	7.46269
13	PDL66	39.1667
14	PDL66	41.0853
15	PDL66	41.1392
16	PDL66	39.3939
17	PDL66	42.7419
18	PDL66	45.7317
19	PDL66	46.4286
20	PDL66	61.25
21	PDL66	58.3333
22	PDL66	52.5
23	PDL66	46.4286
24	PDL66	61.7647
25	PDL66	75.5319
26	PDL66	58.5366
27	PDL66	74.3902
28	PDL66	62.6087
29	PDL66	61.2903
30	PDL66	56.338

[truncated: 3 more sheets: Supp. Fig. 11c, Supp. Fig. 11d, Supp. Fig. 11n]
